# Supplementary material for: Immunological and genetic kinetics from diagnosis to clinical progression in chronic lymphocytic leukemia
Source: Biomark Res. 2021 May 20;9:37. doi: 10.1186/s40364-021-00290-z (PMC8138982; doi:10.1186/s40364-021-00290-z)
Supplement: Supplementary file 1 — Additional file 1: Supplementary Table S2. Detailed clinical characteristics from CLL patients. Supplementary Table S3. SNVs and Indels analysis by WES in progressing CLL patients. Supplementary Table S4. CLL driver gene analysis (TP53, BIRC3, ATM, NOTCH1, SF3B1, XPO1, MYD88, FBXW7 and POT1) by NGS in progressing and non-progressing CLL patients. Supplementary Table S5. CNVs analysis by WES in progressing CLL patients. Supplementary Table S6. Differentially expressed genes in T cells from CLL patients. [file 40364_2021_290_MOESM1_ESM.zip]

Archive with 5 entries (5 files):
- renamed_0d75d.xlsx
- renamed_27ef3.xlsx
- renamed_adb60.xlsx
- renamed_dfedb.xlsx
- renamed_f9bcb.xlsx
