# Supplementary material for: Immunological and genetic kinetics from diagnosis to clinical progression in chronic lymphocytic leukemia
Source: Biomark Res. 2021 May 20;9:37. doi: 10.1186/s40364-021-00290-z (PMC8138982; doi:10.1186/s40364-021-00290-z)
Supplement: Supplementary file 1 — Additional file 1: Supplementary Table S2. Detailed clinical characteristics from CLL patients. Supplementary Table S3. SNVs and Indels analysis by WES in progressing CLL patients. Supplementary Table S4. CLL driver gene analysis (TP53, BIRC3, ATM, NOTCH1, SF3B1, XPO1, MYD88, FBXW7 and POT1) by NGS in progressing and non-progressing CLL patients. Supplementary Table S5. CNVs analysis by WES in progressing CLL patients. Supplementary Table S6. Differentially expressed genes in T cells from CLL patients. [file 40364_2021_290_MOESM1_ESM.zip › renamed_0d75d.xlsx]

## Sheet: Supplementary table 4
Supplementary Table S4. CLL driver gene analysis (TP53, BIRC3, ATM, NOTCH1, SF3B1, XPO1, MYD88, FBXW7 and POT1) by NGS in progressing and non-progressing patients
Patient	Time Point	Gene	Variant	VAF %
CLL02	Diagnosis	TP53	Ex 6: c.632C>T; p.Thr211Ile (T211I); Missense	0.967
	Progression	TP53	Ex 6: c.632C>T; p.Thr211Ile (T211I); Missense	80.0%
CLL03	Diagnosis	MYD88	Ex 3: c.649G>T; p.Val217Phe (V217F); Missense	0.053
	Progression	MYD88	Ex 3: c.649G>T; p.Val217Phe (V217F); Missense	0.109
CLL05	Diagnosis	SF3B1 SF3B1 ATM	Ex 16: c.2225G>A; p.Gly742Asp (G742D); Missense Ex 15: c.2098A>G; p.Lys700Glu (K700E); Missense Ex 42: c.6188G>T; p.Gly2063Val (G2063V); Missense	8.0% 10.9% 1.8%
	Progression	SF3B1 SF3B1 ATM	Ex 16: c.2225G>A; p.Gly742Asp (G742D); Missense Ex 15: c.2098A>G; p.Lys700Glu (K700E); Missense Ex 42: c.6188G>T; p.Gly2063Val (G2063V); Missense	5.8% 35.5% 6.9%
CLL06	Diagnosis	NO MUTATIONS
	Progression	NO MUTATIONS
CLL07	Diagnosis	NO MUTATIONS
	Progression	NO MUTATIONS
CLL17	Diagnosis	MYD88	Ex 5: c.818T>C; p.Leu273Pro; Missense	0.36
	Progression	MYD88	Ex 5: c.818T>C; p.Leu273Pro; Missense	0.493
CLL18	Diagnosis	NO MUTATIONS
	Progression	NO MUTATIONS
CLL19	Diagnosis	NO MUTATIONS
	Progression	NO MUTATIONS
CLL29	Diagnosis	NO MUTATIONS
	Progression	NO MUTATIONS
CLL31	Diagnosis	NO MUTATIONS
	Progression	NO MUTATIONS
CLL32	Diagnosis	NOTCH1	Ex 34: c.7541_7542del; p.Pro2514Argfs*4; Framesshift	0.401
	Progression	NOTCH1	Ex 34: c.7541_7542del; p.Pro2514Argfs*4; Framesshift	0.446
CLL51	Diagnosis	ATM ATM	Ex: 42: c.6096-2_6096-1del; Splicing Ex 42: c.6156_6163del; p.Glu2052Aspfs*33; Frameshift	29.3% 34.0%
	Progression	ATM ATM	Ex: 42: c.6096-2_6096-1del; Splicing Ex 42: c.6156_6163del; p.Glu2052Aspfs*33; Frameshift	14.7% 61.4%
CLL22	Diagnosis	NO MUTATIONS
	Non-progression	NO MUTATIONS
CLL23	Diagnosis	ATM	Ex 7: c.5616del; p.Cys1873Valfs*44; Frameshift	0.635
	Non-progression	ATM	Ex 7: c.5616del; p.Cys1873Valfs*44; Frameshift	0.9711
CLL26	Diagnosis	NO MUTATIONS
	Non-progression	NO MUTATIONS
CLL42	Diagnosis	NOTCH1	Ex 34: c.7541_7542del; p.Pro2514Argfs*4; Frameshift	0.014
	Non-progression	NOTCH1	Ex 34: c.7541_7542del; p.Pro2514Argfs*4; Frameshift	0.054
CLL44	Diagnosis	NO MUTATIONS
	Non-progression	NO MUTATIONS
CLL45	Diagnosis	NO MUTATIONS
	Non-progression	NO MUTATIONS
CLL46	Diagnosis	FBXW7 ATM	Ex10: c.1513C>T; p.Arg505Cys (R505C); Missense Ex 56: c.8264_8268del; p.Tyr2755Cysfs*12; Frameshift	8.1% 45.9%
	Non-progression	FBXW7 ATM	Ex10: c.1513C>T; p.Arg505Cys (R505C); Missense Ex 56: c.8264_8268del; p.Tyr2755Cysfs*12; Frameshift	5.4% 52.5%
CLL47	Diagnosis	FBXW7	Ex11: c.1429G>A; p.Gly477Ser (G477S); Missense	0.199
	Non-progression	FBXW7	Ex11: c.1429G>A; p.Gly477Ser (G477S); Missense	0.069
CLL48	Diagnosis	NO MUTATIONS
	Non-progression	NO MUTATIONS
