# Supplementary material for: Immunological and genetic kinetics from diagnosis to clinical progression in chronic lymphocytic leukemia
Source: Biomark Res. 2021 May 20;9:37. doi: 10.1186/s40364-021-00290-z (PMC8138982; doi:10.1186/s40364-021-00290-z)
Supplement: Supplementary file 1 — Additional file 1: Supplementary Table S2. Detailed clinical characteristics from CLL patients. Supplementary Table S3. SNVs and Indels analysis by WES in progressing CLL patients. Supplementary Table S4. CLL driver gene analysis (TP53, BIRC3, ATM, NOTCH1, SF3B1, XPO1, MYD88, FBXW7 and POT1) by NGS in progressing and non-progressing CLL patients. Supplementary Table S5. CNVs analysis by WES in progressing CLL patients. Supplementary Table S6. Differentially expressed genes in T cells from CLL patients. [file 40364_2021_290_MOESM1_ESM.zip › renamed_dfedb.xlsx]

## Sheet: Supplementary table 2
Supplementary Table S2. Detailed clinical characteristics from CLL patients
Patient ID	Gender	Age at diagnosis	BINET/RAI stage at diagnosis	IGHV Status	IGHV (% identity)	FISHa	Mutated drivers at diagnosisb	Progression	TTP (months)	Follow-up without progression (months)	Time to second sampling (months)	Lymphocytes·109/L at diagnosis	Lymphocytes·109/L at second sampling	Criteria for active disease	Treatment-1	Response to treatment	Relapse	Date of Relapse	Treatment-2	Last FU	Alive/dead	Cause of death
CLL02	M	82	A0	N/A	N/A	del(13q); del(11q)	TP53	Yes	5	-	5	21	120.5	(1) (2) (4)	R-CLB	CR	1	2015-06-18	ibrutinib + nivolumab	2016-02-19	1	PD (Richter)
CLL03	F	78	A1	N/A	N/A	Neg	No	Yes	21	-	21	7.6475	71.9	(1) (4)	CLB	PR	1	2019-01-28		2019-03-19	1	Infection
CLL04	F	63	A0	UM	IGHV3-11*01 (100)	tri(12)	No	Yes	26	-	26	3.3	2.3	(3)	FCR	CR	0			2016-08-05	1	MDS 08/2015, AlloTPH 07/2016 - infection
CLL05	M	45	A0	M	IGHV3-7*01 (96,5)	del(13q)	SF3B1, ATMc	Yes	37	-	37	12.3	81.4	(1)	FCR	RP	1	2017-09-26	ibrutinib	2021-01-22	0
CLL06	M	60	A0	UM	IGHV3-66*02 (99)	del(13q)	No	Yes	13	-	13	34	53.7	(1) (4)	FCR	CR	1	2018-05-29	ibrutinib	2020-05-25	1	covid-19/Lung cancer
CLL07	F	63	A0	UM	IGHV1-69*01 (100)	Neg	No	Yes	19	-	19	4.9	23.3	(1) (3) (4)	FCR	PD (Richter)	1	2016-05-01	R-CHOP/ibrutinib	2021-03-23	0
CLL09	F	68	A0	M	IGHV3-48*03 (87,1)	N/A	N/A	Yes	54	-	54	6.2	26.4	(3)
CLL10	M	47	A1	UM	IGHV3-13*01 (100)	tri(12)	N/A	Yes	63	-	63	4.8	N/A	(1) (4)
CLL11	M	60	A1	N/A	N/A	N/A	N/A	Yes	29	-	29	N/A	26.1	(3)
CLL17	M	68	A0	M	IGHV3-30*02 (94,8)	del(13q)	MYD88	Yes	46	-	46	22	106.3	(1) (2) (4)	Ven-O	CR	0			2019-07-24	1	AdenoCa colon
CLL18	M	63	B1	M	IGHV1-2*04 (93,8)	del(13q)	No	Yes	51	-	51	10	272.5	(1)	B-R	CR	0			2020-12-01	0
CLL19	F	67	A0	UM	IGHV1-8*01 (100)	del(17p); tri(12)	No	Yes	24	-	24	44	70.8	(1)	B-R	CR	0			2020-12-14	0
CLL20	M	79	A0	UM	IGHV1-2*02 (100)	tri(12)	No	Yes	13	-	13	16	20.5	(1) (4)	ibrutinib	PR	0			2017-06-06	1	infection
CLL24	M	69	A0	UM	IGHV3-64D*06 (100)	tri(12)	No	Yes	63	-	63	5.2	224.4	(2) (3)	O-CLB	CR	1	2019-12-24		2021-02-02	0
CLL29	M	70	A0	N/A	N/A	Neg	No	Yes	16	-	16	19	11.9	(4)	R-CLB	PR	1	2019-08-13	ibrutinib	2020-06-11	1	unknown
CLL30	F	40	A0	UM	IGHV4-39*01 (100)	tri(12)	No	Yes	47	-	47	14.3	52	(1) (3) (4)	FCR	CR	1	2020-07-01	Ven-R	2021-03-16	0
CLL31	F	44	A0	M	IGHV1-69*06 (97,6)	del(13q)	No	Yes	43	-	43	36	179.8	(1)	FCR	CR	0			2021-01-12	0
CLL32	F	56	A0	UM	IGHV4-39*01 (100)	del(13q)	NOTCH1	Yes	12	-	12	65.8	287.1	(1) (4)	FCR	CR	1	2018-04-23	ibrutinib/Ven-R	2021-03-16	0
CLL50	M	59	A0	UM	IGHV1-69*01 (100)	N/A	ATM	Yes	72	-	72	13	74.2	(1) (4)	ibrutinib-OFA	CR	0			2021-03-23	0
CLL51	M	49	A1	UM	IGHV1-69*01 (100)	del(13q); del (11q)	ATMd	Yes	96	-	96	12	125.2	(1) (4)	ibrutinib-OFA	PR	0			2021-02-02	0
CLL53	M	62	A0	UM	IGHV1-69*15 (99,7)	N/A	N/A	Yes	33	-	33	12.1	60.6	(1) (4)	ibrutinib-OFA	PR	0			2021-02-16	0
CLL54	M	72	AI	N/A	N/A	N/A	N/A	Yes	29	-	29	22.8	60.2	(1) (4)	ibrutinib-OFA	PR	0			2021-02-16	0
CLL55	M	71	A0	UM	IGHV1-69*06 (100)	Neg	N/A	Yes	74	-	74	7.7	234	(1) (2) (4)	ibrutinib	CR	0			2021-01-19	0
CLL56	M	62	N/A	N/A	N/A	del(13q); del(11q)	N/A	Yes	19	-	19	6.6	75.6	(1) (4)	ibrutinib-OFA	CR	0			2021-02-23	0
CLL57	M	64	A0	UM	IGHV1-69*01 (99,7)	del(13q); del(11q)	N/A	Yes	21	-	21	11.7	123.3	(1) (2) (4)	ibrutinib	CR	0			2021-03-02	0
CLL21	M	63	A0	M	IGHV3-7*01 (94,1)	N/A	FBXW7	No	-	97	35	31.2	12	-			0			2020-10-20	0
CLL22	M	57	A0	M	IGHV1-2*02 (93,4)	N/A	No	No	-	95	36	31	60.6	-	ibrutinib (26/1/21)	NE	0			2021-03-23	0
CLL23	F	81	A0	M	IGHV4-34*01 (96,1)	N/A	ATM	No	-	41	36	11.2	67.5	-			0			2014-10-03	1	AdenoCa colon
CLL26	M	79	A0	M	IGHV3-33*01 (94,4)	Neg	No	No	-	83	30	11.2	23.5	-			0			2021-02-04	0
CLL42	M	60	A0	UM	IGHV3-30-3*01 (100)	del(17p); tri(12)	NOTCH1	No	-	86	58	7.5	16.4	-			0			2019-05-12	1	Lung cancer
CLL43	F	66	A0	N/A	N/A	tri(12)	N/A	No	-	101	77	7.1	5.2	-			0			2020-11-24	0
CLL44	M	53	A0	M	IGHV1-2*02 (91)	Neg	No	No	-	88	61	4.2	16.8	-			0			2020-10-13	0
CLL45	M	68	A0	N/A	N/A	del(13q)	No	No	-	77	53	10.2	24.2	-			0			2020-11-17	0
CLL46	M	65	A0	M	IGHV4-34*01 (91,6)	del(13q); del(17p), tri(12)	FBXW7, ATM	No	-	58	39	17.7	85.3	-	O-CLB (12/9/18)		1	2018-12-27	ABVD	2019-02-07	1	Hodgkin
CLL47	M	79	A0	M	IGHV3-9*01 (94,8)	del(13q)	FBXW7	No	-	58	30	10.8	11.4	-			0			2018-10-22	1	Ca urotelial
CLL48	F	67	A0	M	IGHV5-10-1*03 (93,4)	N/A	No	No	-	47	35	5.3	7.7	-			0			2020-10-20	0
CLL58	F	81	A0	M	IGHV5-51*01 (91,7)	del(13q)	N/A	No	-	72	59	10.4	22.4	-			0			2020-12-15	0
CLL59	M	47	AI	M	IGHV3-15*01 (96,9)	del(13q)	N/A	No	-	64	45	3.8	32	-			0			2021-01-12	0
(1) B, C stages (2) Lymphocyte doubling time < 12 months (3) Constitutional symptoms (4) Progressive or symptomatic lymphadenopathy and/or visceromegaly
aRecurrent CNVs in CLL: del(13q), del(11q), del(17p) and tri(12)
bTP53, BIRC3, ATM, NOTCH1, SF3B1, XPO1, MYD88, FBXW7 and POT1 by NGS
cOne of the two mutations detected in SF3B1 and the mutation in ATM were only detected by NGS
dTwo mutations detected in ATM
N/A not available
CR: complete response. PR: partial response
