# Supplementary material for: Immunological and genetic kinetics from diagnosis to clinical progression in chronic lymphocytic leukemia
Source: Biomark Res. 2021 May 20;9:37. doi: 10.1186/s40364-021-00290-z (PMC8138982; doi:10.1186/s40364-021-00290-z)
Supplement: Supplementary file 1 — Additional file 1: Supplementary Table S2. Detailed clinical characteristics from CLL patients. Supplementary Table S3. SNVs and Indels analysis by WES in progressing CLL patients. Supplementary Table S4. CLL driver gene analysis (TP53, BIRC3, ATM, NOTCH1, SF3B1, XPO1, MYD88, FBXW7 and POT1) by NGS in progressing and non-progressing CLL patients. Supplementary Table S5. CNVs analysis by WES in progressing CLL patients. Supplementary Table S6. Differentially expressed genes in T cells from CLL patients. [file 40364_2021_290_MOESM1_ESM.zip › renamed_f9bcb.xlsx]

## Sheet: Supplementary table 6
Supplementary Table S6. Differentially expressed genes in T-cells from CLL patients
Diagnosis vs Progression
			baseMean	log2FoldChange	shrunkenlfc	lfcSE	stat	pvalue	padj
ENSG00000184956.15	MUC6	protein_coding	86.7307	-1.68242	-1.27098	0.334092	-5.03579	4.75879e-07	0.000444271
ENSG00000095066.11	HOOK2	protein_coding	1527.37	1.24952	0.976866	0.249453	5.00905	5.46998e-07	0.000444271
ENSG00000142039.3	CCDC97	protein_coding	118.287	-1.10399	-0.954436	0.221672	-4.98029	6.349e-07	0.000444271
ENSG00000059804.15	SLC2A3	protein_coding	27.0899	1.18906	0.981695	0.249303	4.76954	1.84648e-06	0.000876461
ENSG00000117481.10	NSUN4	protein_coding	33.0112	1.12641	0.90143	0.240873	4.67637	2.92e-06	0.00107931
ENSG00000178460.17	MCMDC2	protein_coding	23.3506	1.35726	1.01387	0.29094	4.66509	3.08486e-06	0.00107931
ENSG00000161013.16	MGAT4B	protein_coding	44.1083	-0.951564	-0.838221	0.206966	-4.59768	4.27228e-06	0.00132868
ENSG00000106246.17	PTCD1	protein_coding	141.133	0.962414	0.795482	0.222138	4.33251	1.47421e-05	0.00412633
ENSG00000183508.4	FAM46C	protein_coding	34.769	1.21414	0.885654	0.286273	4.2412	2.2233e-05	0.00444502
ENSG00000111077.17	TNS2	protein_coding	27.6871	-0.942798	-0.807445	0.220718	-4.2715	1.94161e-05	0.00444502
ENSG00000259807.1	RP11-426C22.4	lincRNA	175.31	-0.941793	-0.825792	0.220722	-4.26687	1.98237e-05	0.00444502
ENSG00000164099.3	PRSS12	protein_coding	45.8507	1.0983	0.854351	0.260063	4.2232	2.40854e-05	0.00449434
ENSG00000180098.9	TRNAU1AP	protein_coding	34.2143	1.16554	0.911947	0.278905	4.17896	2.92841e-05	0.00482153
ENSG00000113369.8	ARRDC3	protein_coding	26.4032	1.22738	0.882766	0.30518	4.02182	5.77499e-05	0.00850748
ENSG00000141378.14	PTRH2	protein_coding	61.55	-0.959389	-0.78722	0.240078	-3.99615	6.43803e-05	0.00858097
ENSG00000163082.9	SGPP2	protein_coding	28.6732	-1.01896	-0.794621	0.259185	-3.9314	8.44514e-05	0.0107445
ENSG00000215717.5	TMEM167B	protein_coding	24.6694	1.0198	0.812751	0.26083	3.90982	9.23663e-05	0.0107472
ENSG00000125740.13	FOSB	protein_coding	397.561	0.874626	0.734854	0.224234	3.90051	9.59914e-05	0.0107472
ENSG00000079335.19	CDC14A	protein_coding	20.8403	1.06475	0.814161	0.277492	3.83703	0.000124533	0.0121678
ENSG00000129696.12	C8orf41	protein_coding	294.904	-0.915325	-0.844077	0.23826	-3.84171	0.000122181	0.0121678
ENSG00000099219.13	ERMP1	protein_coding	42.0799	-0.955168	-0.762016	0.249575	-3.82717	0.000129624	0.0121678
ENSG00000033170.16	FUT8	protein_coding	18.8269	1.15667	0.843058	0.302783	3.82013	0.000133384	0.0121678
ENSG00000100314.3	CABP7	protein_coding	24.5063	1.24822	0.787695	0.326966	3.81759	0.000134763	0.0121678
ENSG00000105982.16	RNF32	protein_coding	68.2354	-0.661863	-0.604584	0.173794	-3.80831	0.000139919	0.0122386
ENSG00000197912.15	SPG7	protein_coding	35.1374	-0.860761	-0.75196	0.227023	-3.79152	0.000149728	0.0123261
ENSG00000174243.9	DDX23	protein_coding	28.8207	-0.973962	-0.843277	0.258239	-3.77155	0.000162237	0.0127683
ENSG00000006607.13	FARP2	protein_coding	17.2973	-1.1	-0.841921	0.298831	-3.68101	0.00023231	0.0166727
ENSG00000177606.6	JUN	protein_coding	268.426	1.0848	0.783671	0.298491	3.63428	0.000278758	0.0185799
ENSG00000151498.11	ACAD8	protein_coding	100.414	0.83368	0.704538	0.228922	3.64177	0.000270773	0.0185799
ENSG00000158062.20	UBXN11	protein_coding	336.992	1.1965	0.73521	0.331518	3.60914	0.000307211	0.0195428
ENSG00000103249.17	CLCN7	protein_coding	28.5477	-1.08277	-0.9331	0.301999	-3.58534	0.000336637	0.0208573
ENSG00000131400.7	NAPSA	protein_coding	35.7481	0.912465	0.750153	0.254834	3.58062	0.000342778	0.0208573
ENSG00000188177.13	ZC3H6	protein_coding	36.0508	0.860558	0.692561	0.241101	3.56929	0.000357953	0.0209141
ENSG00000099974.7	DDTL	protein_coding	44.1963	1.28019	0.703243	0.358719	3.56877	0.000358655	0.0209141
ENSG00000109118.13	PHF12	protein_coding	30.9429	1.00017	0.772941	0.281005	3.55928	0.000371878	0.0212426
ENSG00000084092.6	NOA1	protein_coding	25.7201	0.903834	0.717763	0.255312	3.54012	0.000399946	0.02195
ENSG00000171307.18	ZDHHC16	protein_coding	20.4644	-0.802609	-0.680226	0.227226	-3.53221	0.0004121	0.0221821
ENSG00000117620.14	SLC35A3	protein_coding	133.878	1.07046	0.702183	0.304088	3.52024	0.000431163	0.0227703
ENSG00000111087.9	GLI1	protein_coding	49.6229	0.817254	0.656993	0.233495	3.5001	0.00046509	0.0241071
ENSG00000087074.7	PPP1R15A	protein_coding	192.613	0.765563	0.642422	0.220215	3.47644	0.000508117	0.024962
ENSG00000053438.8	NNAT	protein_coding	22.9951	-0.760502	-0.6676	0.218766	-3.47632	0.000508336	0.024962
ENSG00000167964.12	RAB26	protein_coding	21.7742	1.04711	0.750137	0.302089	3.46624	0.000527798	0.0252334
ENSG00000186352.8	ANKRD37	protein_coding	26.4412	0.848697	0.678736	0.246804	3.43875	0.000584415	0.0261412
ENSG00000110367.11	DDX6	protein_coding	48.0962	0.862407	0.679835	0.250925	3.43691	0.000588388	0.0261412
ENSG00000278743.1	RP11-707G18.1	lincRNA	31.8254	0.923405	0.736118	0.267655	3.44999	0.00056061	0.0261412
ENSG00000215790.7	SLC35E2	protein_coding	15.5086	1.15081	0.705645	0.337631	3.40848	0.00065327	0.0277067
ENSG00000116489.12	CAPZA1	protein_coding	61.0418	0.765823	0.629633	0.225074	3.40254	0.000667625	0.0278908
ENSG00000173080.5	RXFP4	protein_coding	51.2804	-0.894713	-0.70442	0.263435	-3.39633	0.000682948	0.0280693
ENSG00000230262.6	MIRLET7DHG	lincRNA	60.851	0.710721	0.610454	0.209482	3.39275	0.000691955	0.0280693
ENSG00000113460.12	BRIX1	protein_coding	64.8372	0.961874	0.665969	0.284793	3.37745	0.000731604	0.0287608
ENSG00000164754.14	RAD21	protein_coding	108.329	-0.696039	-0.649667	0.207178	-3.35961	0.000780512	0.0287608
ENSG00000056558.10	TRAF1	protein_coding	67.8613	1.19963	0.8178	0.356719	3.36296	0.000771117	0.0287608
ENSG00000166105.15	GLB1L3	protein_coding	68.4363	0.770171	0.658582	0.229254	3.35947	0.000780928	0.0287608
ENSG00000187109.13	NAP1L1	protein_coding	27.8716	0.907856	0.695951	0.269028	3.37457	0.000739301	0.0287608
ENSG00000162783.10	IER5	protein_coding	79.9269	0.910652	0.679569	0.272717	3.33918	0.000840257	0.0301523
ENSG00000149476.15	TKFC	protein_coding	70.7057	0.85735	0.70675	0.256573	3.34155	0.000833135	0.0301523
ENSG00000181350.11	LRRC75A	protein_coding	275.975	0.792305	0.611479	0.240658	3.29225	0.000993895	0.0346802
ENSG00000247595.4	RP11-504G3.1	protein_coding	56.2438	0.991735	0.617306	0.302703	3.27626	0.00105191	0.035163
ENSG00000283199.2	ABC13-47488600E17.1	protein_coding	1073.99	-1.02867	-0.916823	0.313937	-3.27668	0.00105034	0.035163
ENSG00000100979.14	PLTP	protein_coding	19.4271	1.17749	0.716829	0.359499	3.27536	0.00105527	0.035163
ENSG00000170345.9	FOS	protein_coding	471.97	0.694694	0.588714	0.213581	3.25261	0.00114351	0.0372172
ENSG00000126453.9	BCL2L12	protein_coding	198.892	-0.864587	-0.798469	0.266403	-3.24541	0.00117284	0.0376459
ENSG00000120129.5	DUSP1	protein_coding	44.7321	0.70127	0.626137	0.218809	3.20495	0.00135087	0.039801
ENSG00000157593.18	SLC35B2	protein_coding	98.8321	0.872557	0.638825	0.271758	3.21079	0.00132371	0.039801
ENSG00000245164.6	RP11-622O11.2	lincRNA	157.836	0.815913	0.67079	0.254248	3.20912	0.00133141	0.039801
ENSG00000171223.5	JUNB	protein_coding	54.5904	0.705431	0.597593	0.219092	3.2198	0.00128281	0.039801
ENSG00000175183.9	CSRP2	protein_coding	34.8119	-0.897009	-0.684349	0.281175	-3.19021	0.00142168	0.0401948
ENSG00000267232.1	CTB-31O20.9	lincRNA	18.5622	1.19954	0.705951	0.375465	3.19482	0.00139919	0.0401948
ENSG00000136527.17	TRA2B	protein_coding	20.8204	0.832278	0.654208	0.262092	3.17552	0.0014957	0.0410437
ENSG00000120539.14	MASTL	protein_coding	166.41	0.846398	0.68308	0.266098	3.18077	0.00146885	0.0410437
ENSG00000074319.12	TSG101	protein_coding	32.6456	0.871859	0.660947	0.274894	3.17162	0.00151591	0.0411944
ENSG00000203772.7	SPRN	protein_coding	48.3151	-0.690343	-0.618265	0.218271	-3.16279	0.00156268	0.042057
ENSG00000067082.14	KLF6	protein_coding	51.6513	0.740459	0.600502	0.234818	3.15334	0.00161416	0.0426231
ENSG00000099834.18	CDHR5	protein_coding	19.6999	-0.841289	-0.711626	0.269653	-3.11989	0.00180919	0.045438
ENSG00000103522.15	IL21R	protein_coding	49.239	0.883851	0.647482	0.28359	3.11665	0.00182916	0.045438
ENSG00000146872.17	TLK2	protein_coding	15.4787	0.985055	0.702906	0.320318	3.07523	0.00210337	0.0490534
ENSG00000167895.14	TMC8	protein_coding	74.8166	-0.737498	-0.671775	0.239226	-3.08285	0.00205029	0.0490534
ENSG00000142168.14	SOD1	protein_coding	15.3619	0.825718	0.656514	0.268761	3.07231	0.00212407	0.0490534
ENSG00000161981.10	SNRNP25	protein_coding	20.0518	-0.735553	-0.621398	0.240064	-3.06399	0.00218403	0.0497001
ENSG00000255302.4	EID1	protein_coding	48.2259	-0.657607	-0.595301	0.214854	-3.06072	0.00220804	0.0498411
Diagnosis vs Follow-up
			baseMean	log2FoldChange	shrunkenlfc	lfcSE	stat	pvalue	padj
ENSG00000283199.2	ABC13-47488600E17.1	protein_coding	1357.48	-1.27759	-1.11761	0.309459	-4.12848	3.65166e-05	0.0304368
ENSG00000158062.20	UBXN11	protein_coding	365.256	1.04925	0.895294	0.279687	3.75152	0.000175763	0.0454873
ENSG00000284526.1	RP11-666A8.13	protein_coding	340.588	1.12841	0.924534	0.298199	3.78408	0.00015428	0.0454873

## Sheet: Hoja1
ENSG00000184956.15	MUC6	protein_coding
ENSG00000095066.11	HOOK2	protein_coding
ENSG00000142039.3	CCDC97	protein_coding
ENSG00000059804.15	SLC2A3	protein_coding
ENSG00000117481.10	NSUN4	protein_coding
ENSG00000178460.17	MCMDC2	protein_coding
ENSG00000161013.16	MGAT4B	protein_coding
ENSG00000106246.17	PTCD1	protein_coding
ENSG00000183508.4	FAM46C	protein_coding
ENSG00000111077.17	TNS2	protein_coding
ENSG00000259807.1	RP11-426C22.4	lincRNA
ENSG00000164099.3	PRSS12	protein_coding
ENSG00000180098.9	TRNAU1AP	protein_coding
ENSG00000113369.8	ARRDC3	protein_coding
ENSG00000141378.14	PTRH2	protein_coding
ENSG00000163082.9	SGPP2	protein_coding
ENSG00000215717.5	TMEM167B	protein_coding
ENSG00000125740.13	FOSB	protein_coding
ENSG00000079335.19	CDC14A	protein_coding
ENSG00000129696.12	C8orf41	protein_coding
ENSG00000099219.13	ERMP1	protein_coding
ENSG00000033170.16	FUT8	protein_coding
ENSG00000100314.3	CABP7	protein_coding
ENSG00000105982.16	RNF32	protein_coding
ENSG00000197912.15	SPG7	protein_coding
ENSG00000174243.9	DDX23	protein_coding
ENSG00000006607.13	FARP2	protein_coding
ENSG00000177606.6	JUN	protein_coding
ENSG00000151498.11	ACAD8	protein_coding
ENSG00000158062.20	UBXN11	protein_coding
ENSG00000103249.17	CLCN7	protein_coding
ENSG00000131400.7	NAPSA	protein_coding
ENSG00000188177.13	ZC3H6	protein_coding
ENSG00000099974.7	DDTL	protein_coding
ENSG00000109118.13	PHF12	protein_coding
ENSG00000084092.6	NOA1	protein_coding
ENSG00000171307.18	ZDHHC16	protein_coding
ENSG00000117620.14	SLC35A3	protein_coding
ENSG00000111087.9	GLI1	protein_coding
ENSG00000087074.7	PPP1R15A	protein_coding
ENSG00000053438.8	NNAT	protein_coding
ENSG00000167964.12	RAB26	protein_coding
ENSG00000186352.8	ANKRD37	protein_coding
ENSG00000110367.11	DDX6	protein_coding
ENSG00000278743.1	RP11-707G18.1	lincRNA
ENSG00000215790.7	SLC35E2	protein_coding
ENSG00000116489.12	CAPZA1	protein_coding
ENSG00000173080.5	RXFP4	protein_coding
ENSG00000230262.6	MIRLET7DHG	lincRNA
ENSG00000113460.12	BRIX1	protein_coding
ENSG00000164754.14	RAD21	protein_coding
ENSG00000056558.10	TRAF1	protein_coding
ENSG00000166105.15	GLB1L3	protein_coding
ENSG00000187109.13	NAP1L1	protein_coding
ENSG00000162783.10	IER5	protein_coding
ENSG00000149476.15	TKFC	protein_coding
ENSG00000181350.11	LRRC75A	protein_coding
ENSG00000247595.4	RP11-504G3.1	protein_coding
ENSG00000283199.2	ABC13-47488600E17.1	protein_coding
ENSG00000100979.14	PLTP	protein_coding
ENSG00000170345.9	FOS	protein_coding
ENSG00000126453.9	BCL2L12	protein_coding
ENSG00000120129.5	DUSP1	protein_coding
ENSG00000157593.18	SLC35B2	protein_coding
ENSG00000245164.6	RP11-622O11.2	lincRNA
ENSG00000171223.5	JUNB	protein_coding
ENSG00000175183.9	CSRP2	protein_coding
ENSG00000267232.1	CTB-31O20.9	lincRNA
ENSG00000136527.17	TRA2B	protein_coding
ENSG00000120539.14	MASTL	protein_coding
ENSG00000074319.12	TSG101	protein_coding
ENSG00000203772.7	SPRN	protein_coding
ENSG00000067082.14	KLF6	protein_coding
ENSG00000099834.18	CDHR5	protein_coding
ENSG00000103522.15	IL21R	protein_coding
ENSG00000146872.17	TLK2	protein_coding
ENSG00000167895.14	TMC8	protein_coding
ENSG00000142168.14	SOD1	protein_coding
ENSG00000161981.10	SNRNP25	protein_coding
ENSG00000255302.4	EID1	protein_coding
